# Supplementary material for: Individual Genomic Loci and mRNA Levels of Immune Biomarkers Associated with Pneumonia Susceptibility in Baladi Goats
Source: Vet Sci. 2023 Mar 1;10(3):185. doi: 10.3390/vetsci10030185 (PMC10051579; doi:10.3390/vetsci10030185)
Supplement: Supplementary file 1 [file vetsci-10-00185-s001.zip]

Archive with 1 entries (1 files):
- vetsci-2215313-supplementary.pdf
